# Supplementary material for: Molecular Epidemiology of SARS-CoV-2 Omicron Sub-Lineages Isolated from Turkish Patients Infected with COVID-19
Source: Viruses. 2023 Apr 27;15(5):1066. doi: 10.3390/v15051066 (PMC10223230; doi:10.3390/v15051066)
Supplement: Supplementary file 1 [file viruses-15-01066-s001.zip]

Archive with 1 entries (1 files):
- viruses-2323881-supplementary.pdf
